# Supplementary material for: Dispensations of benzodiazepines, z-hypnotics, and gabapentinoids to patients receiving opioid agonist therapy; a prospective cohort study in Norway from 2013 to 2017
Source: BMC Health Serv Res. 2020 Apr 25;20:352. doi: 10.1186/s12913-020-05195-5 (PMC7183604; doi:10.1186/s12913-020-05195-5)
Supplement: Supplementary file 2 — Additional file 2. Anatomical Therapeutic Chemical (ATC) codes for opioids, benzodiazepines, z-hypnotics and gabapentinoids. Legends: OAT = opioid agonist therapy, and WHO = World Health Organization. * Defined by the WHO collaborating centre for drug statistics. The table displays ATC codes and the corresponding drugs defined by WHO. [file 12913_2020_5195_MOESM2_ESM.xlsx]

## Sheet: Additional file 2
Additional file 2: Anatomical Therapeutic Chemical (ATC) codes for opioids,
benzodiazepines, z-hypnotics and gabapentinoids
ATC code*	Drug/drug group
Non-OAT opioids
N02AA01	Morphine
N02AA02	Opium
N02AA03	Hydromorphone
N02AA04	Nicomorphine
N02AA05	Oxycodone
N02AA08	Dihydrocodeine
N02AA10	Papaveretum
N02AA51	Morphine, combinations
N02AA53	Hydromorphone and naloxone
N02AA55	Oxycodone and naloxone
N02AA56	Oxycodone and naltrexone
N02AA58	Dihydrocodeine, combinations
N02AA59	Codeine, combinations excl. psycholeptics
N02AA79	Codeine, combinations with psycholeptics
N02AB01	Ketobemidone
N02AB02	Pethidine
N02AB03	Fentanyl
N02AB52	Pethidine, combinations excl. psycholeptics
N02AB72	Pethidine, combinations with psycholeptics
N02AC01	Dextromoramide
N02AC03	Piritramide
N02AC04	Dextropropoxyphene
N02AC05	Bezitramide
N02AC52	Methadone, combinations excl. psycholeptics
N02AC54	Dextropropoxyphene, combinations excl. psycholeptics
N02AC74	Dextropropoxyphene, combinations with psycholeptics
N02AD01	Pentazocine
N02AD02	Phenazocine
N02AE01	Buprenorphine
N02AF01	Butorphanol
N02AF02	Nalbuphine
N02AG01	Morphine and antispasmodics
N02AG02	Ketobemidone and antispasmodics
N02AG03	Pethidine and antispasmodics
N02AG04	Hydromorphone and antispasmodics
N02AJ01	Dihydrocodeine and paracetamol
N02AJ02	Dihydrocodeine and acetylsalicylic acid
N02AJ03	Dihydrocodeine and other non-opioid analgesics
N02AJ06	Codeine and paracetamol
N02AJ07	Codeine and acetylsalicylic acid
N02AJ08	Codeine and ibuprofen
N02AJ09	Codeine and other non-opioid analgesics
N02AJ13	Tramadol and paracetamol
N02AJ14	Tramadol and dexketoprofen
N02AJ15	Tramadol and other non-opioid analgesics
N02AJ17	Oxycodone and paracetamol
N02AJ18	Oxycodone and acetylsalicylic acid
N02AJ19	Oxycodone and ibuprofen
N02AX01	Tilidine
N02AX02	Tramadol
N02AX03	Dezocine
N02AX05	Meptazinol
N02AX06	Tapentadol
Benzodiazepines
N03AE01	Clonazepam
N03AX12	Gabapentin
N03AX16	Pregabalin
N05BA01	Diazepam
N05BA04	Oxazepam
N05BA12	Alprazolam
N05CD02	Nitrazepam
N05CD03	Flunitrazepam
Gabapentinoids
N03AX12	Gabapentin
N03AX16	Pregabalin
Z-hypnotics
N05CF01	Zopiclone
N05CF02	Zolpidem
Opiod agonist therpay opioids
N07BC01	Buprenorphine
N07BC02	Methadone
N07BC05	Levomethadone
N07BC51	Buprenorphine, combinations
