# Supplementary material for: Dispensations of benzodiazepines, z-hypnotics, and gabapentinoids to patients receiving opioid agonist therapy; a prospective cohort study in Norway from 2013 to 2017
Source: BMC Health Serv Res. 2020 Apr 25;20:352. doi: 10.1186/s12913-020-05195-5 (PMC7183604; doi:10.1186/s12913-020-05195-5)
Supplement: Supplementary file 3 — Additional file 3. Daily defined doses (DDD) and equipotency of opioid agonist therapy (OAT) opioids, benzodiazepines and z-hypnotics, and gabapentinoids that have marketing authorizations in Norway. Legends: Lowest = Lowest equipotency dose, Highest = Highest equipotency dose. [file 12913_2020_5195_MOESM3_ESM.xlsx]

## Sheet: Additional file 3
Additional file 3: Daily defined doses (DDD) and equipotency of opioid agonist therapy (OAT) opioids, benzodiazepines, z-hypnotics, and
gabapentinoids that have maketing authorizations in Norway
Benzodiazepines and z-hypnotics	1 DDD is equal to (in mg):	Lowest	Mean	Highest
Diazepam	10	10	10	10
Alprazolam	1	1	0.75	0.5
Clonazepam	8	1	0.75	0.5
Flunitrazepam	1	1	0.75	0.5
Nitrazepam	5	10	10	10
Oxazepam	50	50	40	30
Zolpidem	10	20	15	10
Zopiklon	7.5	10	8.75	7.5
Gabapentinoids
Pregabalin	300
Gabapentin	1800
OAT opioids
Methadone	25
Levomethadone	15
Buprenorphine	8
Buprenorphine-naloxone	8
