# Supplementary material for: Dispensations of benzodiazepines, z-hypnotics, and gabapentinoids to patients receiving opioid agonist therapy; a prospective cohort study in Norway from 2013 to 2017
Source: BMC Health Serv Res. 2020 Apr 25;20:352. doi: 10.1186/s12913-020-05195-5 (PMC7183604; doi:10.1186/s12913-020-05195-5)
Supplement: Supplementary file 5 — Additional file 5. Dispensations of benzodiazepines or z-hypnotics, and gabapentinoids plotted against the number of dispensations of OAT opioids per year. Legends: No. = number of patients, OAT = opioid agonist therapy. Patients categorized on 0, 1–2 and ≥ 3 dispensations of benzodiazepines or z-hypnotics, and gabapentinoids per year, and plotted against the number of dispensations of OAT opioids per year in the period 2013 to 2017 in Norway. [file 12913_2020_5195_MOESM5_ESM.xlsx]

## Sheet: Additional file 5
Additional file 5: Dispensations of benzodiazepines or z-hypnotics, and gabapentinoids plotted against the number of dispensations of OAT opioids per year
				Benzodiazepines and z-hypnotics			Gabapentinoids
	Year			0	1-2	≥3	0	1-2	≥3
The number of dispensations of OAT opioids per year	2013	1-6	No.	532	116	459	950	38	119
			- %	0.480578	0.104788	0.414634	0.858175	0.034327	0.107498
		7-12	No.	679	113	564	1221	40	95
			- %	0.500737	0.0833333	0.415929	0.900442	0.0294985	0.070059
		13-51	No.	2154	345	1707	3868	85	253
			- %	0.512126	0.0820257	0.405849	0.919639	0.0202092	0.0601522
		≥ 52	No.	431	74	370	797	16	62
			- %	0.492571	0.0845714	0.422857	0.910857	0.0182857	0.0708571
	2014	1-6	No.	381	81	277	661	22	56
			- %	0.515562	0.109608	0.374831	0.894452	0.02977	0.0757781
		7-12	No.	713	120	563	1273	23	100
			- %	0.510745	0.0859599	0.403295	0.911891	0.0164756	0.0716332
		13-51	No.	2394	415	1946	4366	85	304
			- %	0.50347	0.0872766	0.409253	0.918191	0.0178759	0.0639327
		≥ 52	No.	466	76	331	801	18	54
			- %	0.533792	0.0870561	0.379152	0.917526	0.0206186	0.0618557
	2015	1-6	No.	425	84	279	691	31	66
			- %	0.53934	0.106599	0.354061	0.876904	0.0393401	0.0837563
		7-12	No.	863	129	631	1473	32	118
			- %	0.531731	0.0794824	0.388786	0.907579	0.0197166	0.0727049
		13-51	No.	2366	392	1843	4212	89	300
			- %	0.514236	0.0851989	0.400565	0.915453	0.0193436	0.0652032
		≥ 52	No.	452	54	302	727	16	65
			- %	0.559406	0.0668317	0.373762	0.899752	0.019802	0.0804455
	2016	1-6	No.	521	99	426	936	27	83
			- %	0.498088	0.0946463	0.407266	0.894837	0.0258126	0.0793499
		7-12	No.	738	115	623	1323	35	118
			- %	0.5	0.0779133	0.422087	0.896341	0.0237127	0.0799458
		13-51	No.	2246	369	1778	3979	84	330
			- %	0.511268	0.0839973	0.404735	0.905759	0.0191213	0.0751195
		≥ 52	No.	427	60	288	690	21	64
			- %	0.550968	0.0774194	0.371613	0.890323	0.0270968	0.0825806
	2017	1-6	No.	352	60	295	598	31	79
			- %	0.497878	0.0848656	0.417256	0.844633	0.0437853	0.111582
		7-12	No.	667	113	480	1119	26	115
			- %	0.529365	0.0896825	0.380952	0.888095	0.0206349	0.0912698
		13-51	No.	2381	386	2093	4350	97	413
			- %	0.489918	0.0794239	0.430658	0.895062	0.0199588	0.0849794
		≥ 52	No.	420	56	281	673	15	69
			- %	0.554822	0.0739762	0.371202	0.889036	0.0198151	0.0911493
