# Supplementary material for: Dispensations of benzodiazepines, z-hypnotics, and gabapentinoids to patients receiving opioid agonist therapy; a prospective cohort study in Norway from 2013 to 2017
Source: BMC Health Serv Res. 2020 Apr 25;20:352. doi: 10.1186/s12913-020-05195-5 (PMC7183604; doi:10.1186/s12913-020-05195-5)
Supplement: Supplementary file 6 — Additional file 6. The mean daily DDDs of dispensed OAT opioids plotted against the mean daily doses of dispensed benzodiazepines and z-hypnotics. Legends: DDD = daily defined dose, and No. = number of patients. The table displays the mean daily DDDs of dispensed OAT opioid plotted against the mean daily doses of dispensed benzodiazepines or z-hypnotics. The number of included patients on OAT in this table were only those who have > 1 dispensation of an OAT opioid per calendar year. [file 12913_2020_5195_MOESM6_ESM.xlsx]

## Sheet: Additional file 6
Additional file 6: The mean daily DDD of dispensed OAT opioids plotted against
the mean daily doses of dispensed benzodiazepines and z-hypnotics
				OAT dose per day (DDD)
	Year	Benzodiazepines and z-hypnotics		>0-<1	1-<2	≥2
Diazepam equivalents (mg per day)	2013	0	No.	314	669	2613
			- %	0.0873192	0.18604	0.726641
		≤ 20	No.	229	517	1747
			- %	0.0918572	0.207381	0.700762
		>20 - ≤ 40	No.	34	105	444
			- %	0.058319	0.180103	0.761578
		> 40	No.	29	85	360
			- %	0.0611814	0.179325	0.759494
	2014	0	No.	333	812	2703
			- %	0.0865385	0.211019	0.702443
		≤ 20	No.	227	541	1878
			- %	0.0857899	0.20446	0.709751
		>20 - ≤ 40	No.	42	103	488
			- %	0.0663507	0.162717	0.770932
		> 40	No.	35	58	335
			- %	0.0817757	0.135514	0.78271
	2015	0	No.	379	890	2714
			- %	0.0951544	0.22345	0.681396
		≤ 20	No.	244	578	1820
			- %	0.0923543	0.218774	0.688872
		>20 - ≤ 40	No.	35	100	453
			- %	0.0595238	0.170068	0.770408
		> 40	No.	23	65	298
			- %	0.0595855	0.168394	0.772021
	2016	0	No.	478	908	2425
			- %	0.125426	0.238258	0.636316
		≤ 20	No.	314	648	1706
			- %	0.117691	0.242879	0.63943
		>20 - ≤ 40	No.	53	117	493
			- %	0.0799397	0.176471	0.74359
		> 40	No.	27	57	242
			- %	0.0828221	0.174847	0.742331
	2017	0	No.	468	883	2373
			- %	0.125671	0.237111	0.637218
		≤ 20	No.	328	620	1772
			- %	0.120588	0.227941	0.651471
		>20 - ≤ 40	No.	51	115	463
			- %	0.0810811	0.18283	0.736089
		> 40	No.	26	46	247
			- %	0.0815047	0.144201	0.774295
