# Supplementary material for: Dispensations of benzodiazepines, z-hypnotics, and gabapentinoids to patients receiving opioid agonist therapy; a prospective cohort study in Norway from 2013 to 2017
Source: BMC Health Serv Res. 2020 Apr 25;20:352. doi: 10.1186/s12913-020-05195-5 (PMC7183604; doi:10.1186/s12913-020-05195-5)
Supplement: Supplementary file 7 — Additional file 7. The mean daily DDD of dispensed OAT opioids plotted against the mean daily doses of dispensed pregabalin and gabapentin. Legends: DDD = daily defined dose, and No. = number of patients. The table displays the mean daily DDD of dispensed OAT opioid plotted against the mean daily doses of pregabalin and gabapentin, respectively. The number of included patients on OAT in this table were only those having > 1 dispensation of an OAT opioid per calendar year. [file 12913_2020_5195_MOESM7_ESM.xlsx]

## Sheet: Additional file 7
Additional file 7: The mean daily DDD of dispensed OAT opioids plotted against the mean daily doses of dispensed pregabalin and gabapentin
				OAT dose per day (DDD)						OAT dose per day (DDD)
Year		Mean daily dose		>0-<1	1-<2	≥2		Mean daily dose		>0-<1	1-<2	≥2
2013	Pregabalin (mg per day)	0	No.	553	1289	4851	Gabapentin (mg per day)	0	No.	576	1336	5001
			- %	0.0826236	0.192589	0.724787			- %	0.0833213	0.193259	0.72342
		>0-≤300	No.	35	53	182		>0-≤900	No.	22	27	108
			- %	0.12963	0.196296	0.674074			- %	0.140127	0.171975	0.687898
		>300-≤600	No.	11	25	58		>900-≤3600	No.	6	12	46
			- %	0.117021	0.265957	0.617021			- %	0.09375	0.1875	0.71875
		>600	No.	7	9	73		> 3600	No.	2	1	9
			- %	0.0786517	0.101124	0.820225			- %	0.166667	0.0833333	0.75
2014		0	No.	589	1428	5105		0	No.	610	1474	5238
			- %	0.0827015	0.200505	0.716793			- %	0.0833106	0.201311	0.715378
		>0-≤300	No.	33	44	167		>0-≤900	No.	14	30	108
			- %	0.135246	0.180328	0.684426			- %	0.0921053	0.197368	0.710526
		>300-≤600	No.	8	22	68		>900-≤3600	No.	11	9	50
			- %	0.0816327	0.22449	0.693878			- %	0.157143	0.128571	0.714286
		>600	No.	5	20	64		> 3600	No.	2	1	8
			- %	0.0561798	0.224719	0.719101			- %	0.181818	0.0909091	0.727273
2015		0	No.	631	1540	4954		0	No.	658	1577	5096
			- %	0.0885614	0.21614	0.695298			- %	0.0897558	0.215114	0.69513
		>0-≤300	No.	34	57	172		>0-≤900	No.	11	36	118
			- %	0.129278	0.21673	0.653992			- %	0.0666667	0.218182	0.715152
		>300-≤600	No.	10	23	76		>900-≤3600	No.	10	17	61
			- %	0.0917431	0.211009	0.697248			- %	0.113636	0.193182	0.693182
		>600	No.	6	13	83		> 3600	No.	2	3	10
			- %	0.0588235	0.127451	0.813725			- %	0.133333	0.2	0.666667
2016		0	No.	814	1604	4544		0	No.	845	1676	4667
			- %	0.11692	0.230394	0.652686			- %	0.117557	0.233166	0.649277
		>0-≤300	No.	33	71	155		>0-≤900	No.	16	42	124
			- %	0.127413	0.274131	0.598456			- %	0.0879121	0.230769	0.681319
		>300-≤600	No.	16	29	93		>900-≤3600	No.	10	10	65
			- %	0.115942	0.210145	0.673913			- %	0.117647	0.117647	0.764706
		>600	No.	9	26	74		> 3600	No.	1	2	10
			- %	0.0825688	0.238532	0.678899			- %	0.0769231	0.153846	0.769231
2017		0	No.	815	1533	4475		0	No.	837	1591	4663
			- %	0.119449	0.224681	0.65587			- %	0.118037	0.224369	0.657594
		>0-≤300	No.	34	78	203		>0-≤900	No.	22	48	116
			- %	0.107937	0.247619	0.644444			- %	0.11828	0.258065	0.623656
		>300-≤600	No.	15	34	85		>900-≤3600	No.	13	20	66
			- %	0.11194	0.253731	0.634328			- %	0.131313	0.20202	0.666667
		>600	No.	9	19	92		> 3600	No.	1	5	10
			- %	0.075	0.158333	0.766667			- %	0.0625	0.3125	0.625
