# Supplementary material for: Dispensations of benzodiazepines, z-hypnotics, and gabapentinoids to patients receiving opioid agonist therapy; a prospective cohort study in Norway from 2013 to 2017
Source: BMC Health Serv Res. 2020 Apr 25;20:352. doi: 10.1186/s12913-020-05195-5 (PMC7183604; doi:10.1186/s12913-020-05195-5)
Supplement: Supplementary file 8 — Additional file 8. Logistic regression analyses of variables associated with being dispensed a benzodiazepine or z-hypnotic, and a gabapentinoid. Legends: cOR = crude odds ratio; aOR = adjusted odds ratio; CI = confidence interval, and OAT = opioid agonist therapy. * The last type of dispensed OAT opioid. Table a) and b) display unadjusted (crude) and adjusted odds ratio for all independent variables of patients who were dispensed a benzodiazepine or z-hypnotic, and a gabapentinoid in 2017 in Norway. a) Being dispensed a benzodiazepine or z-hypnotic was defined as a dependent variable, and age, gender, ‘the number of dispensations of OAT opioids,’ ‘OAT opioids,’ ‘dispensed a non-OAT opioid,’ and ‘dispensed a gabapentinoid’ were defined as categorical and independent variables. b) Being dispensed a gabapentinoid was defined as a dependent variable, and age, gender, ‘the number of dispensations of OAT opioids,’ ‘OAT opioids,’ ‘dispensed a non-OAT opioid,’ and ‘dispensed a benzodiazepine or z-hypnotic’ were defined as categorical and independent variables. [file 12913_2020_5195_MOESM8_ESM.xlsx]

## Sheet: Additional file 8
Additional file 8: Logistic regression analyses of variables associated with being dispensed a benzodiazepine or z-hypnotic, and a gabapentinoid
a)
	2013				2014				2015				2016
Dispensed a benzodiazepine or z-hypnotic	N = 3748				N = 3809				N = 3714				N = 3758
	cOR	p-value	aOR (95 % CI)	p-value	cOR	p-value	aOR (95 % CI)	p-value	cOR	p-value	aOR (95 % CI)	p-value	cOR	p-value	aOR (95 % CI)	p-value
Age
- ≤ 25	1.0 (ref.)		1.0 (ref.)		1.0 (ref.)		1.0 (ref.)		1.0 (ref.)		1.0 (ref.)		1.0 (ref.)		1.0 (ref.)
- 26-35	1.0	.98	1.1 (0.8-1.5)	.50	1.2	.36	1.2 (0.9-1.7)	.26	0.8	.20	0.8 (0.6-1.2)	.27	0.8	.36	0.9 (0.6-1.3)	.47
- 36-45	1.1	.44	1.2 (0.9-1.7)	.18	1.3	.10	1.3 (1.0-1.8)	0.9	0.9	.73	1.0 (0.7-1.4)	.93	0.9	.71	0.9 (0.7-1.4)	.75
- 46-55	1.5	.01	1.5 (1.1-2.1)	.01	1.9	< .01	1.8 (1.3-2.5)	< .01	1.4	.02	1.5 (1.1-2.0)	.02	1.4	.04	1.4 (1.0-2.0)	.06
- ≥ 56	2.1	< .01	2.0 (1.7-2.5)	< .01	2.5	< .01	2.2 (1.6-3.1)	< .01	1.7	< .01	1.5 (1.1-2.2)	.02	1.8	< .01	1.6 (1.1-2.3)	.02
Gender
- Men	1.0 (ref.)		1.0 (ref.)		1.0 (ref.)		1.0 (ref.)		1.0 (ref.)		1.0 (ref.)		1.0 (ref.)		1.0 (ref.)
- Women	1.1	.01	1.1 (1.0-1.2)	.14	1.3	< .01	1.2 (1.1-1.3)	<.01	1.3	< .01	1.3 (1.1-1.4)	< .01	1.3	< .01	1.2 (1.1-1.3)	<.01
The number of dispensations of OAT opioids
- ≥ 52	1.0 (ref.)		1.0 (ref.)		1.0 (ref.)		1.0 (ref.)		1.0 (ref.)		1.0 (ref.)		1.0 (ref.)		1.0 (ref.)
- 13-51	0.9	.29	0.9 (0.8-1.0)	.10	1.1	.10	1.1 (0.9-1.2)	.40	1.2	.02	1.1 (1.0-1.3)	.12	1.2	.04	1.1 (0.9-1.3)	.23
- 7-12	1.0	.71	0.9 (0.7-1.1)	.21	1.1	.29	1.0 (0.9-1.2)	.79	1.1	.20	1.1 (0.9-1.3)	.57	1.2	.02	1.1 (0.9-1.4)	.19
- 1-6	1.0	.60	0.8 (0.7-1.0)	.06	1.1	.47	0.9 (0.8-1.1)	.47	1.1	.42	1.0 (0.8-1.2)	.89	1.2	.03	1.1 (0.9-1.3)	.54
OAT opioids*
- Buprenorphine (incl. combinations)	1.0 (ref.)		1.0 (ref.)		1.0 (ref.)		1.0 (ref.)		1.0 (ref.)		1.0 (ref.)		1.0 (ref.)		1.0 (ref.)
- Methadone (incl. Levomethadone)	1.3	< .01	1.1 (1.0-1.3)	.01	1.4	< .01	1.2 (1.1-1.3)	<.01	1.4	< .01	1.2 (1.1-1.3)	<.01	1.4	< .01	1.3 (1.2-1.4)	<.01
Dispensed a non-OAT opioid	3.9	< .01	3.4 (3.0-3.9)	< .01	3.6	< .01	3.2 (2.8-3.7)	<.01	3.6	< .01	3.3 (2.9-3.7)	<.01	3.6	< .01	3.1 (2.7-3.6)	<.01
Dispensed a gabapentinoid	2.8	< .01	2.1 (1.7-2.5)	< .01	2.5	< .01	2.1 (1.7-2.5)	<.01	2.5	< .01	2.1 (1.8-2.5)	<.01	2.7	< .01	2.3 (1.9-2.7)	<.01
b)
	2013				2014				2015				2016
Dispensed a gabapentinoid	N = 708				N = 662				N = 717				N = 762
	cOR	p-value	aOR (95 % CI)	p-value	cOR	p-value	aOR (95 % CI)	p-value	cOR	p-value	aOR (95 % CI)	p-value	cOR	p-value	aOR (95 % CI)	p-value
Age
- ≤ 25	1.0 (ref.)		1.0 (ref.)		1.0 (ref.)		1.0 (ref.)		1.0 (ref.)		1.0 (ref.)		1.0 (ref.)		1.0 (ref.)
- 26-35	0.6	< .01	0.6 (0.4-1.0)	.04	1.1	.77	1.0 (0.6-1.7)	.94	0.8	.27	0.9 (0.5-1.4)	.55	0.8	.48	0.9 (0.5-1.5)	.65
- 36-45	0.6	< .01	0.5 (0.3-0.8)	< .01	1.0	1.0	0.8 (0.5-1.4)	.44	0.5	.01	0.6 (0.4-0.9)	.03	0.8	.33	0.8 (0.5-1.4)	.44
- 46-55	0.5	< .01	0.4 (0.3-0.7)	< .01	0.8	.44	0.6 (0.3-1.0)	.04	0.6	.01	0.5 (0.3-0.9)	.01	0.7	.17	0.6 (0.4-1.1)	.12
- ≥ 56	0.9	.51	0.6 (0.4-0.9)	.03	1.3	.38	0.7 (0.4-1.3)	.30	0.7	.12	0.6 (0.3-0.9)	.03	0.8	.44	0.7 (0.4-1.2)	.16
Gender
- Men	1.0 (ref.)		1.0 (ref.)		1.0 (ref.)		1.0 (ref.)		1.0 (ref.)		1.0 (ref.)		1.0 (ref.)		1.0 (ref.)
- Women	1.3	.01	1.1 (0.9-1.3)	.28	1.2	.01	1.0 (0.9-1.2)	.71	1.3	< .01	1.1 (1.0-1.3)	.13	1.4	< .01	1.2 (1.0-1.4)	.02
The number of dispensations of OAT opioids
- ≥ 52	1.0 (ref.)		1.0 (ref.)		1.0 (ref.)		1.0 (ref.)		1.0 (ref.)		1.0 (ref.)		1.0 (ref.)		1.0 (ref.)
- 13-51	0.9	.39	0.8 (0.6-1.1)	.22	1.0	.95	0.9 (0.7-1.2)	.48	0.8	.14	0.8 (0.6-1.0)	.06	0.9	.18	0.8 (0.6-1.0)	.10
- 7-12	1.1	.41	1.0 (0.8-1.4)	.90	1.1	.64	1.0 (0.7-1.3)	.90	0.9	.54	0.9 (0.7-1.2)	.40	0.9	.66	0.9 (0.7-1.2)	.46
- 1-6	1.7	< .01	1.3 (0.9-1.7)	.14	1.3	.11	1.0 (0.7-1.5)	.83	1.3	.15	1.0 (0.8-1.4)	.83	1.0	.76	0.8 (0.6-1.1)	.17
OAT opioids*
- Buprenorphine (incl. combinations)	1.0 (ref.)		1.0 (ref.)		1.0 (ref.)		1.0 (ref.)		1.0 (ref.)		1.0 (ref.)		1.0 (ref.)		1.0 (ref.)
- Methadone (incl. Levomethadone)	1.4	< .01	1.3 (1.1-1.6)	< .01	1.3	< .01	1.3 (1.1-1.5)	.01	1.1	.15	1.1 (1.0-1.4)	.10	1.0	.99	1.0 (0.8-1.1)	.75
Dispensed a non-OAT opioid	4.3	< .01	3.4 (2.9-4.0)	< .01	3.5	< .01	2.8 (2.3-3.3)	< .01	3.3	< .01	2.7 (2.3-3.2)	< .01	3.5	< .01	2.9 (2.4-3.4)	< .01
Dispensed a benzodiazepine or z-hypnotic	2.8	< .01	2.1 (1.7-2.5)	< .01	2.5	< .01	2.0 (1.7-2.4)	< .01	2.5	< .01	2.1 (1.8-2.5)	< .01	2.7	< .01	2.3 (1.9-2.7)	< .01
