# Supplementary material for: Dispensations of benzodiazepines, z-hypnotics, and gabapentinoids to patients receiving opioid agonist therapy; a prospective cohort study in Norway from 2013 to 2017
Source: BMC Health Serv Res. 2020 Apr 25;20:352. doi: 10.1186/s12913-020-05195-5 (PMC7183604; doi:10.1186/s12913-020-05195-5)
Supplement: Supplementary file 9 — Additional file 9. Changes in the mean daily doses of gabapentinoids among patients who discontinued OAT. Legends: CI = Confidence interval, df = degree of freedom, and OAT = opioid agonist therapy. 1) Paired samples t-test, df = 25, comparing mean daily dose ≥0 - ≤90 days to baseline related to discontinuation. 2) Paired samples t-test, df = 6, comparing mean daily dose ≥0 - ≤90 days to baseline related to discontinuation. 3) Paired samples t-test, df = 6, comparing mean daily dose ≥0 - ≤90 days to ≥90 - < 0 days related to discontinuation. The tables a) and b) display the daily doses of dispensed pregabalin and gabapentin, respectively, in the following period related to the date of the last dispensation of an OAT opioids: 1) 180–90 days before discontinuation (baseline), 2) 90–0 days before discontinuation, and 3) 0–90 days after discontinuation. Discontinuation was defined as all patients on OAT who had the last dispensation of an OAT opioid in the period January 1, 2017, to September 30, 2017, and no dispensation until the end of March 31, 2018. The daily doses were stated in mean, median, 25 percentile, and 75 percentile. [file 12913_2020_5195_MOESM9_ESM.xlsx]

## Sheet: Additional file 9
Additional file 9: Changes in the mean daily doses of gabapentinoids among patients who discontinued OAT
a)
All indications	Days	≥180 - <90 (baseline)		≥90 - <0				≥0 - ≤90	Δ mean (95 % CI)	p-value
Pregabalin	Number of patients	26		26		OAT is discontinuated		26
	Mean (mg/day)	422		495				468
	Median (mg/day)	408		447				447	50 (-47 - 149)1)	.29
	25 percentile (mg/day)	184		190				182
	75 percentile (mg/day)	570		640				673
Pregabalin	Number of patients	Pregabalin was not dispensed		< 5				<5
	Mean (mg/day)			-				-
	Median (mg/day)			-				-
	25 percentile (mg/day)			-				-
	75 percentile (mg/day)			-				-
Pregabalin	Number of patients	Pregabalin was not dispensed		Pregabalin was not prescribed				21
	Mean (mg/day)							371
	Median (mg/day)							185
	25 percentile (mg/day)							81
	75 percentile (mg/day)							267
b)
All indications	Days	≥180 - <90 (baseline)		≥90 - <0				≥0 - ≤90	Δ mean (95 % CI)	p-value
Gabapentin	Number of patients	7		7		OAT is discontinuated		7
	Mean (mg/day)	2171		3740				1959
	Median (mg/day)	1667		2000				1319	190 (-789 - 1168)2)	.65
	25 percentile (mg/day)	747		1000				659
	75 percentile (mg/day)	3667		4889				3297
Gabapentin	Number of patients	Gabapentin was not dispensed		7				7
	Mean (mg/day)			1054				674
	Median (mg/day)			333				659	373 (-669 - 1415)3)	.42
	25 percentile (mg/day)			111				110
	75 percentile (mg/day)			1333				1099
Gabapentin	Number of patients	Gabapentin was not dispensed		Gabapentin was not dispensed				9
	Mean (mg/day)							864
	Median (mg/day)							989
	25 percentile (mg/day)							577
	75 percentile (mg/day)							1058
